# Supplementary material for: Perinatal Exposure to Heavy Metals and Trace Elements of Preterm Neonates in the NICU: A Toxicological Study Using Multiple Biomatrices
Source: Toxics. 2025 Oct 20;13(10):898. doi: 10.3390/toxics13100898 (PMC12568181; doi:10.3390/toxics13100898)
Supplement: Supplementary file 1 [file toxics-13-00898-s001.zip]

Archive with 1 entries (1 files):
- toxics-3909909-supplementary.pdf
